# Supplementary material for: Similar response profile to neoadjuvant chemotherapy, but different survival, in inflammatory versus locally advanced breast cancers
Source: Oncotarget. 2017 Jul 31;8(39):66019–32. doi: 10.18632/oncotarget.19732 (PMC5630389; doi:10.18632/oncotarget.19732)
Supplement: Supplementary file 2 [file oncotarget-08-66019-s002.xls]

## Sheet: Supp_Table 1
Supplementary Table 1: Univariate analyses for pCR in IBC and in non-IBC
pCR	Univariate, IBC			Univariate, LABC
	N	Odds ratio [CI95]	P-value*	N	Odds ratio [CI95]	P-value*
Age at diagnosis (years)	144	1 [0.97-1.02]	0.789528	306	0.99 [0.97-1.01]	0.274059
Clinical axillary lymph node status, cN1-3 vs. cN0	140	0.79 [0.42-1.52]	0.553997	305	0.95 [0.57-1.61]	0.85873
Pathological type, lobular vs. ductal	142	0.35 [0.08-1.14]	0.19097	306	0.16 [0.04-0.47]	0.0152068
Pathological type, other vs. ductal	142	0.43 [0.09-1.44]	0.299227	306	0.87 [0.4-1.77]	0.750887
Molecular subtype, HER2 + vs. HR+	144	3.64 [1.77-7.71]	0.003769	306	5.67 [3.43-9.56]	2.34412e-08
Molecular subtype, TN vs. HR+	144	3.15 [1.44-7.02]	0.0164965	306	4.43 [2.51-7.9]	1.81252e-05
Pathological grade, 2 vs. 1	137	1.6 [0.43-8.02]	0.585235	294	0.54 [0.24-1.29]	0.228507
Pathological grade, 3 vs. 1	137	2.07 [0.6-9.92]	0.376237	294	1.46 [0.68-3.38]	0.43094
Neoadjuvant/adjuvant trastuzumab, yes vs. no	144	5 [2.33-11.12]	0.000639851	306	3.15 [2.04-4.87]	1.41156e-05
Neoadjuvant chemotherapy, anthracycline & taxane vs. anthracycline	144	2.22 [1.19-4.27]	0.0380854	306	3.83 [1.68-10.54]	0.0141149
* Logistic regression analysis using the glm function in R's statistical package.
Significance was estimated by Wald's test specifying a binomial family for model with a logit link.
